# Supplementary material for: Indicators, Goals, and Assessment of the Water Sustainability in China: A Provincial and City—Level Study
Source: Int J Environ Res Public Health. 2023 Jan 30;20(3):2431. doi: 10.3390/ijerph20032431 (PMC9915312; doi:10.3390/ijerph20032431)
Supplement: Supplementary file 1 [file ijerph-20-02431-s001.zip]

Archive with 1 entries (1 files):
- ijerph-2166609-supplementary.pdf
